# Supplementary material for: Stimulating the Hematopoietic Effect of Simulated Digestive Product of Fucoidan from Sargassum fusiforme on Cyclophosphamide-Induced Hematopoietic Damage in Mice and Its Protective Mechanisms Based on Serum Lipidomics
Source: Mar Drugs. 2022 Mar 9;20(3):201. doi: 10.3390/md20030201 (PMC8950290; doi:10.3390/md20030201)
Supplement: Supplementary file 1 [file marinedrugs-20-00201-s001.zip]

Archive with 1 entries (1 files):
- marinedrugs-1614684-supplementary.pdf
